# Supplementary material for: Potato late blight field resistance from QTL dPI09c is conferred by the NB-LRR gene R8
Source: J Exp Bot. 2018 Jan 27;69(7):1545–55. doi: 10.1093/jxb/ery021 (PMC5889011; doi:10.1093/jxb/ery021)
Supplement: Supplementary Table2 [file ery021_suppl_supplementary_table2.xlsx]

## Sheet: Phenotype
Supplementary Table S2. Late blight phenotype of B3C1HP106/4000 tested in greenhouse by P. infestans inoculation and in the field by natural disease infection in 2014
Greenhouse phenotpy of B3C1HP106/4000 Isolate: PSR24, C=750 sporangia/ml							Field phenotype of B3C1HP106/4000 in 2014
	First evaluation (7days after inoculation)			Second evaluation (11 days after inoculation)
CIPnumber	average % leaf area affected (average of block1)	average % leaf area affected (average of block2)	total average evaluation 1	average % leaf area affected (average of block1)	average % leaf area affected (average of block2)	total average evaluation 2	AUDPC	Classification
CIP304413.101	48.75	40	44.375	67.5	50	58.75	2080	S
CIP304413.102	66.6667	48.3333	57.5	96.6667	56.6667	76.6667	1612.5	S
CIP304413.103	21.6667	13.3333	17.5	30	20	25	0	R
CIP304413.104	80	23	51.5	90	32	61	0	R
CIP304413.105	10	23	16.5	20	30	25	0	R
CIP304413.106	5	12.5	8.75	12.5	20	16.25	17.5	R
CIP304413.107	67.5	50	58.75	90	60	75	1650	S
CIP304413.108	15	16	15.5	15	22	18.5	0	R
CIP304413.109	25	15	20	22.5	22.5	22.5	0	R
CIP304413.110	86.6667	60	73.3333	96.6667	70	83.3333	3066.67	S
CIP304413.111	11.6667	28.3333	20	23.3333	40	31.6667	0	R
CIP304413.112	30	23.75	26.875	42.5	32.5	37.5	0	R
CIP304413.113	35		35	39.1667		39.1667	0	R
CIP304413.114	21.25	30	25.625	28.75	40	34.375	0	R
CIP304413.115	12.5	10	11.25	15	20	17.5	0	R
CIP304413.116	40	28.3333	34.1667	46.6667	36.6667	41.6667	0	R
CIP304413.117	12.5	15	13.75	22.5	22.5	22.5	0	R
CIP304413.118	17	20	18.5	25	20	22.5	0	R
CIP304413.119	17.5	12.5	15	20	20	20	0	R
CIP304413.120	73.3333	15	44.1667	100	27.5	63.75	2481.67	S
CIP304413.121	18.75	10	14.375	27.5	20	23.75	0	R
CIP304413.122	68	60	64	94	80	87	1745.83	S
CIP304413.123	26.25	52.5	39.375	42.5	65	53.75	1650	S
CIP304413.124	36.6667	58.3333	47.5	45	63.3333	54.1667	1708.33	S
CIP304413.125	15	16.6667	15.8333	21.6667	26.6667	24.1667	0	R
CIP304413.126	75	26.25	50.625	95	37.5	66.25	2087.5	S
CIP304413.127	70	60	65	100	67.5	83.75	649.167	S
CIP304413.128	40	30	35	50	40	45	0	R
CIP304413.129	32.5	25	28.75	57.5	35	46.25	2106.67	S
CIP304413.130	33.3333	18.3333	25.8333	35	26.6667	30.8333	0	R
CIP304413.131	66	40	53	94	50	72	2505	S
CIP304413.132	82.5	25	53.75	97.5	35	66.25	1440	S
CIP304413.133	66.6667	53.3333	60	96.6667	60	78.3333	1687.5	S
CIP304413.134	55	25	40	80	35	57.5	1399.17	S
CIP304413.135	57.5	47.5	52.5	90	50	70	2843.33	S
CIP304413.136	18.3333	20	19.1667	50	20	35	0	R
CIP304413.137	50	58.3333	54.1667	80	63.3333	71.6667	1587.5	S
CIP304413.138	63.3333	35	49.1667	90	40	65	2081.67	S
CIP304413.139	30	25	27.5	40	35	37.5	0	R
CIP304413.140	22.5	13.75	18.125	30	21.25	25.625	0	R
CIP304413.141	62.5	67.5	65	70	73.75	71.875	1845	S
CIP304413.142	20	21.6667	20.8333	23.3333	30	26.6667	5.83333	R
CIP304413.143	63.3333	60	61.6667	100	70	85	2066.67	S
CIP304413.144	70	60	65	93.3333	66.6667	80	1980.83	S
CIP304413.145	17.5	5	11.25	27.5	10	18.75	5.83333	R
CIP304413.146	58.3333	60	59.1667	73.3333	73.3333	73.3333	2287.5	S
CIP304413.147	57.5	45	51.25	75	47.5	61.25	2220.83	S
CIP304413.148	28.3333	26.6667	27.5	41.6667	33.3333	37.5	0	R
CIP304413.149	26.6667	33.3333	30	48.3333	50	49.1667	982.5	S
CIP304413.150	54	30	42	88	50	69	2947.5	S
CIP304413.151	30	25	27.5	37.5	35	36.25	0	R
CIP304413.152	50	45	47.5	70	55	62.5	2489.17	S
CIP304413.153	73.3333	50	61.6667	83.3333	63.3333	73.3333	2572.5	S
CIP304413.154	9	5	7	20	10	15	5.83333	R
CIP304413.155	48	40	44	66	50	58	2230	S
CIP304413.156	66.6667	53.3333	60	96.6667	66.6667	81.6667	1814.17	S
CIP304413.157	58	50	54	78	70	74	2067.5	S
CIP304413.158	77.5	85	81.25	97.5	95	96.25	2821.67	S
CIP304413.159	38.3333	16.6667	27.5	70	23.3333	46.6667	2266.67	S
CIP304413.160	12.5	23.75	18.125	35	27.5	31.25	0	R
CIP304413.161	25	20	22.5	32.5	27.5	30	0	R
CIP304413.162	21.6667	15	18.3333	25	23.3333	24.1667	5.83333	R
CIP304413.163	20	22	21	20	30	25	0	R
CIP304413.164	46.6667	46.6667	46.6667	73.3333	60	66.6667	2974.17	S
CIP304413.165	25	10	17.5	27.5	20	23.75	0	R
CIP304413.166	50	18.3333	34.1667	86.6667	26.6667	56.6667	2479.17	S
CIP304413.167	56.6667	43.3333	50	80	53.3333	66.6667	3029.17	S
CIP304413.168	33.3333	28.3333	30.8333	40	36.6667	38.3333	0	R
CIP304413.169	90	58.3333	74.1667	100	66.6667	83.3333	2188.33	S
CIP304413.170	40	33.3333	36.6667	73.3333	43.3333	58.3333	1800	S
CIP304413.171	34	20	27	47	20	33.5	0	R
CIP304413.172	71	90	80.5	96	100	98	3039.17	S
CIP304413.173	50	56.6667	53.3333	100	66.6667	83.3333	1865.83	S
CIP304413.174	52.5	23.75	38.125	67.5	37.5	52.5	0	R
CIP304413.175	29	20	24.5	38	30	34	0	R
CIP304413.176	30	26.6667	28.3333	33.3333	33.3333	33.3333	0	R
CIP304413.177	30	21.25	25.625	32.5	30	31.25	0	R
CIP304413.178	42.5	16.25	29.375	57.5	22.5	40	0	R
CIP304413.179	57.5	57.5	57.5	85	65	75	2696.67	S
CIP304413.180	22.5	22.5	22.5	32.5	30	31.25	11.6667	R
CIP304413.181	15	43.75	29.375	50	52.5	51.25	1491.67	S
CIP304413.182	73.3333	45	59.1667	96.6667	55	75.8333	2606.67	S
CIP304413.183	30	40	35	35	50	42.5	1594.17	S
CIP304413.184	56.6667	48.3333	52.5	61.6667	53.3333	57.5	1720.83	S
CIP304413.185	30	17.5	23.75	50	22.5	36.25	0	R
CIP304413.186	26.6667	18.3333	22.5	31.6667	26.6667	29.1667	0	R
CIP304413.187	43.3333	38.3333	40.8333	53.3333	46.6667	50	2042.5	S
CIP304413.188	25	5	15	38.3333	10	24.1667	0	R
CIP304413.189	33	10	21.5	38	20	29	17.5	R
CIP304413.190	28.3333	5	16.6667	33.3333	10	21.6667	0	R
CIP304413.191	45	30	37.5	66.6667	40	53.3333	862.5	S
CIP304413.192	22.5	23.75	23.125	27.5	30	28.75	0	R
CIP304413.193	25	18.75	21.875	20	30	25	0	R
CIP304413.194	75	33.75	54.375	95	42.5	68.75	1768.33	S
CIP304413.195	57.5	25	41.25	75	30	52.5	0	R
CIP304413.196	46.6667	25	35.8333	71.6667	30	50.8333	1722.5	S
CIP304413.197	18.3333	25	21.6667	40	33.3333	36.6667	0	R
CIP304413.198	21.6667	16.6667	19.1667	28.3333	23.3333	25.8333	0	R
CIP304413.199	31	20	25.5	42	30	36	17.5	R
CIP304413.200	17.5	16.25	16.875	22.5	27.5	25	0	R
CIP304413.201	50	43.75	46.875	85	52.5	68.75	922.5	S
CIP304413.202	10	10	10	13.3333	20	16.6667	0	R
CIP304413.203	26.25	25	25.625	43.75	35	39.375	0	R
CIP304413.204	80	46	63	100	54	77	1778.33	S
CIP304413.205	60	50	55	86.6667	56.6667	71.6667	1275.83	S
CIP304413.206	20	33	26.5	25	39	32	0	R
